# Supplementary material for: Severe kidney dysfunction in sialidosis mice reveals an essential role for neuraminidase 1 in reabsorption
Source: JCI Insight. 2023 Oct 23;8(20):e166470. doi: 10.1172/jci.insight.166470 (PMC10619504; doi:10.1172/jci.insight.166470)
Supplement: Supporting data values [file jciinsight-8-166470-s090.xlsx]

## Sheet: Figure 1A
Figure 1A
Age (weeks)	female Neu1ΔEx3							female WT								male Neu1ΔEx3							male WT							female Neu1Cx3cr1ΔEx3							male Neu1Cx3cr1ΔEx3
4				10.4	7.5	8.9					14	13	15	13.7		8.6		11.4	7.7	6.4	9.2		13.9				17	15.6		7.1	9.8	8.7	10	16.4	15		11.2	11.2	9.6	11.1	21.7	18.1
5				15.3	7.7	9.3				17	15	14	16.3	14.1		14.5	9.6	17	8.2	7.7	9.9		19.3	21	17	22	20	16.4		9.7	13.9	13.5	15.9	17.7	16.5		12.8	15.8	14.4	14.3	23.7	20.8
6	11.9	9.4		17.4	8.6	11		17.8	16.8	22.3	15.5	15	17	15		17.1	13.7	20.1	13.1	8.1	10.5		23.8	22.7	17.4	24.7	23.5	17		11.7	15.6	14.2	15.9	19.7	18.8		17.9	18.5	17.1	17.1	22.4	25.3
7				18	10.5	14.2				20	17.1	15.3	17.9	15.8		19	14	23	15	8.3	11.3		23	24	20	24	25	18.5		19.3	15.1	13	17	15.4	16.7		23.9	21.6	20.9	20.2	20.4	24.4
8	17	14.8		20.5	12	14.9		21	19	21.9	18.1	15.6	18.7	17		20.4	16.1	22.9	16.3	13	12.7		23.7	26	21.4	25.4	27	21		20.2	16.9	14.1	16.5	17.4	22.6		28.018	22.548	22.1	21.8	20.8
9			16.1	20.9	13.1	15.1				21.8	18.6	17	19.2	18.5		22.4	17.7	22.8	16.7	13.4	15		24.4	26.6	22	26.3	27.9	22.4		20.9	18.7	15.6	17.5	18	23		23.97	27.87	25.7	23.4	22.9	22
10	18.6	16.7	18.6	21.8	14.3	16.5		24.7	23	24	18.9	18.8	22	19		23.8	18.8	23	18.8	16	15.4		25.3	28.1	23.3	27.2	29.7	24.5		21.854	17.914	23.102	22.6	20	15.9		28.3	25.5	27.5	29.002	28.153	27.405
11	19	17	18.9	23.4	16	17		22	21	23.1	19.4	21	22.3	19.3		25.4	19.2	23.4	18.5	17.7	16.7		25.8	29.1	24.5	28.6	31	26.6		23.6	20.7	16.9	18.2	19.4	22.3		29.3	26.6	28.4	26.9	25.4	24.9
12	19	17.1	19	24.1	16.3	18.2		23.3	22.4	25.7	19.7	22.9	22.7	19.7		27.2	19.4	24.5	21	18.1	17.3		27.7	30.1	25.3	30.2	31.4	29		23.9	20.7	17.8	20.1	19.7	22.2		30	28.2	29.4	27.4	26.1	25.8
13	19.4	17.8	17.9	24.2	16.7	18.9		21.8	22.8	25	22	24	23.1	21		27.9	20	24.6	21.4	18.8	18		28.8	30.9	25.4	30.4	32.1	30.5		24	21	22.2	25.4	24.49	23.35		31.18	31.09	24.41	22.18	31	28.3
14	19.5	18	19.3	24.5	18.4	19		23.8	22.9	27.9	23.5	26.5	23.8	22		28.7	21.5	24.7	22	19.3	18.6		29.9	32.5	26.2	32.3	33.9	31.5		24.8	19.9						32.1	29.6	31.2	28.6
15	19.8	18.3	19.5	24.7	19	19.1		24.1	23	28.8	24	27	23.9	23.5		29		24.2	23.7	21	19		29.8	33.8		33.5	35.9	33		22.76	27.35	26.37	20.29	24.8	21.2		27.19	32.9	29.6	31.9	29.1
16	19.6	18.5		25	19.6	19.5		23.85	22.95	29.9	24.3	28	24	25		30.3		23.4	24	22.8	22.2		31.9	34		33.9	36.4	34.8		24.7	25.9	27.4	20.6				33.4	29.8	31.8	30
17	19.4	18.7	19	25.5	20.1	19.5		23.1	24.6	30.5	24.9	28.6	25	25.7		30		19.5	24.1	25.5	25.5		32.5	33.9		35.1	36.9	36.1		24.9	34.608	27.11	24.471	31.249	32.982		23.75	19.7	33.99	29.82	40.64	35.57

## Sheet: Figure 1C
Figure 1C
Age (weeks)	male WT (n=17)	male Neu1ΔEx3 (n=23)	female WT (n=14)	female Neu1ΔEx3(n=20)	female Neu1Cx3cr1ΔEx3 (n=38)	male Neu1Cx3cr1ΔEx3 (n=39)
5				0
5			0
8						1
8.14		0
8.57				0
8.57			0
9.86		0
9.86				0
10			0
10			0
10			0
10						1
10						0
10						0
10						0
10						0
10						0
10					0
10					0
10					0
11	0
11.86	0
11.86	0
13						0
13						0
13						0
13						0
13.71		1
13.71		0
13.71		1
14						1
14.43
14.43		0
14.57
14.57		0
14.57		0
14.71		1
14.71		1
15						1
15					0
15					0
15					0
15					0
16.57		1
16.57		0
17		1
17						0
17						0
17.29
17.29		0
17.29	0
17.29
17.29		0
17.43	0
17.43				0
17.43			0
17.57	0
17.57	0
17.57		0
17.57
17.57	0
17.57				0
17.57			0
17.71				0
17.71				0
18						1
18					1
18						0
18						0
18						0
18					1
18					0
18					0
18					0
18						1
18.29		1
18.29		1
18.29				0
18.29				0
18.43		1		1
18.71
19					1
19.14			0
19.14			0
19.29	0
19.29	0
19.29	0
19.43				1
19.71
20
20
20			0
20			0
20
20
20				0
20				1
20.29
20.29	0
20.29
20.29
22.14
22.14
22.57			0
22.57			0
23						1
23						1
23						1
23						0
23						0
23.29				1
23.29				1
23.29		1
23.29		1
24					0
24.14				0
24.14				0
24.57
24.57
24.57
24.86				1
25					0
25					0
25						1
25.86	0
25.86	0
26					0
26						0
26					0
26.14	0
26.14	0
27					0
27					1
27					0
27					0
27						1
28		1
28					0
29						1
29					0
29					1
29.43				1
30.71		1
31					0
32						0
34				1	1
38						0
38						0
39						1
39					0
39					0
42						1
43					0
43					0
43					0
43					0
48						1
49						1
51					0
53					0
56	0
56			0
56
56
56					1
58					1
63					1
27						1
27						1
27						1

## Sheet: Figure 1D
Figure 1D
	Female Neu1ΔEx3							Male Neu1ΔEx3								Female WT							Male WT								Female Neu1Cx3cr1ΔEx3										Male Neu1Cx3cr1ΔEx3 (n=9)
Liver	6.65	5.43	6.52	6.79	6.71	7.13		6.3	7.78	8.4	6.87	6	9.79	9.74		4.79	5.46	4.72	4.9	4.72	5.06		4.45	4.58	4.5	4.26	4.68	4.3	4.8		5.30448	5.34845	6.06978	4.74273	6.78089	4.59319	5.08095	6.33396			5.15298	5.12544	8.01844	5.24166	5.79227	5.40148	3.68485	4.31546	5.40974
Kidney	1.78	2.05	1.91	1.99	2	2.12		1.53	1.89	1.9	1.77	1.9	1.89	1.87		1.22	1.21	1.18	1.04	1.1	1.12		1.13	1.12	1.1	1.01	1.01	1.07	1.32		1.36204	1.15393	1.14031	2.62592	1.86094	2.44044	1.3092	2.69119			0.998076	0.997105	1.72388	1.75609	1.22177	1.31579	1.25415	1.44832	3.41547
Spleen	0.75	0.92	0.72	0.71	0.7	0.62		0.57	0.54	0.69	0.46	0.55	0.72	0.73		0.51	0.48	0.37	0.39	0.49	0.39		0.28	0.31	0.3	0.31	0.31	0.29	0.42		0.405536	0.542596	0.426621	1.16658	0.763556	0.790732	0.429325	0.387421			0.262989	0.252171	0.56739	0.795311	0.872739	0.32726	0.723644	0.681859	0.945559

## Sheet: Figure 1E
Figure 1E
	WT			Neu1ΔEx3
Trabecular bone	0.0791	0.0806	0.0844	0.1884	0.1629	0.1517	0.154
Cortical bone	0.8936	0.8944	0.8458	0.8233	0.8495	0.7952	0.8245

## Sheet: Figure 2A
Figure 2 A
Female	WT					WT + C9-4BPT-DANA					Neu1ΔEx3					Neu1ΔEx3+ C9-4BPT-DANA					Neu1Cx3cr1ΔEx3					Neu1Cx3cr1ΔEx3+ C9-4BPT-DANA
Kidney	3.25	2	5.44	2.84499	3.06542	3.1	1.76	4.83	2.63381	2.73137	0.44	0.57	0.43	0.492876	0.319414	0.09	-0.07	0.06	0.215633	0.061257	0.75	0.49	0.69	0.4		-0.02	0.04	0.11	0.06
Liver	1.47	2.27	1.87636	1.477	1.92598	1.09	1.76	1.17	1.03072	1.19767	0.34	0.65	0.64	0.674156	0.336314	0.05	0.05	0.11	0.134831	0.082123	1.3	2.06	0.88	2.69		0.07	-0.03	0.12	0.45
Spleen	1.43	1.3	2.23	0.992674	1.51817	0.95	0.66	1.19	0.336572	0.462323	1.16	1.43	1.14	1.03316	1.31287	0.11	0.09	0.18	0.063668	0.107519	2.42	2.81	1.6	2.47		0.13	0.19	0.08	0.17
Lung	0.53	0.93	0.61	0.856532	0.976006	0.3	0.38	0.48	0.590055	0.389306	0.72	0.54	2.2	0.794918	0.824992	-0.27	0.17	0.36	0.370447	0.363243	0.8	2	0.62	1.2		0.03	0.72	0.07	0.25
Brain	1.47	1.82	1.89	1.94777	2.43451	1.21	1.29	1.83	1.40624	1.71129	0.94	0.62	0.96	0.49175	0.783532	0.24	0.23	0.06	0.27586	0.721837	1.03	1.36	1.13	1.42		0.44	0.81	0.45	0.99
Male	WT					WT + C9-4BPT-DANA					Neu1ΔEx3					Neu1ΔEx3 + C9-4BPT-DANA					Neu1Cx3cr1ΔEx3					Neu1Cx3cr1ΔEx3+ C9-4BPT-DANA
Kidney	4.83	6.04	5.88651	5.06575	3.60276	4.5	4.72	4.96872	5.40615	3.04896	0.27	0.36	0.21	0.36	0.42	-0.01	-0.07	0	0.06	0.04	1.24	0.8	3.03	3.095	5.40074	0.07	0.15	2.71	2.7	5.27823
Liver	3.5	1.75	1.64928	0.73736	1.10141	2.18	1.57	1.28317	0.59895	0.86148	0.94	0.47	0.44	0.22	0.47	0.13	0.26	0	0.03	0.08	1.33	0.78	0.9	0.66	0.5	0.17	0.13	0.55	0.33	0.32
Spleen	1.65	1.71	1.14855	1.06796	0.87794	-0.11	0.07	0.71318	0.67222	0.27794	1.55	1.31	0.79	0.51	1.04	-0.68	-0.15	0.01	0.04	0.05	1.94	0.96	0.65	1.36	1.59	0.1	0.08	0.35	-0.06	0.08
Lung	2.6	1.2	0.40036	0.32647	0.61101	1.2	0.5	0.28776	0.19632	0.11939	1.04	0.61	0.42	0.46	0.46	0.39	0	0	0.05	0.06	0.78	0.73	0.55	0.07	0.73	0.07	0.1	0.01	0.17	0.1
Brain	1.07	1.15	1.68307	1.14848	1.54744	0.46	0.48	1.29871	0.82653	1.19186	0.87	0.75	0.58	0.51	0.7	0.39	0.4	0.21	0.17	0.21	1.13	1.22	1.06	1.06	0.97	0.51	0.56	0.36	0.46	0.65

## Sheet: Figure 2B
Figure 2B
Neu1						Neu2						Neu3						Neu4
WT			Neu1 ΔEx3			WT			Neu1 ΔEx3			WT			Neu1 ΔEx3			WT			Neu1 ΔEx3
1.21279	0.906471	0.909618	0.00160672	0.0016348	0.00130055	0.644685	0.934111	0.78	0.71	0.62	0.565135	1.03	0.93	1.03	0.9	1.07301	1.24545	0.229516	0.11	0.071877	0.134127	0.131366	0.204004

## Sheet: Figure 2C
Figure 2C
Female	WT					Neu1ΔEx3					Neu1Cx3cr1ΔEx3
Kidney	48.6071	89.5107	36.4371	50.2057	56.7497	294.132	163.894	195.894	243.974	154.456	198.076	114.209	139.077	108.773
Liver	45.696	42.15	27.8922	27.9816	32.3693	158.299	140.665	94.5661	73.4252	72.3467	60.1022	81.6099	76.9701	50.75
Spleen	169.394	139.066	98.7121	92.5193	64.9285	288.573	181.935	221.794	175.673	167.617	79.4877	246.544	175.798	265.098
Lung	32.6005	39.3012	26.9877	15.6079	33.3377	162.262	129.304	135.407	152.655	102.939	80.8163	140.014	85.0956	180.861
Brain	28.6761	23.9058	17.0214	21.574	15.1435	87.7713	70.8194	78.2213	67.0059	80.9444	55.2851	108.451	57.7406	98.102
Male	WT					Neu1ΔEx3					Neu1Cx3cr1ΔEx3
Kidney	47.4603	119.509	61.9024	89.0571	59.9198	126.396	192.257	141.366	127.507	195.395	128.153	210.016	80.8644	78.7426	50.8936
Liver	24.8815	8.72091	19.6974	25.2676	27.4021	92.9236	90.2307	67.4682	38.9417	86.3664	63.0412	56.7145	26.6949	16.6679	22.7055
Spleen	83.7568	68.5228	91.059	87.3479	60.8683	212.238	190.261	154.283	79.396	171.389	151.307	163.054	68.6015	129.541	106.597
Lung	26.2737	7.98529	20.6478	21.4817	23.1631	129.644	146.145	71.1458	83.4628	97.2982	33.3752	77.3335	30.8476	39.032	34.7932
Brain	15.2932	8.48203	11.8966	8.67174	14.6347	96.8467	50.0539	49.4445	37.3087	68.5729	56.8227	59.3265	17.5139	20.7355	10.4493

## Sheet: Figure 2D
Figure 2D
Female	WT					Neu1ΔEx3					Neu1Cx3cr1ΔEx3
Kidney	203.855	208.696	118.644	144.879	161.328	1853.75	2097.91	1358.14	1874.24	1090.64	1869.14	1422.9	1894.4	1161.36
Liver	348.14	150.915	235.623	137.358	163.465	976.145	948.267	657.606	378.529	396.382	1011.87	692.863	682.79	494.547
Spleen	766.805	580.219	880.702	649.285	846.488	2382.34	2120.72	1191.74	1455.14	2336.73	930.931	2482.87	1621.16	3781.58
Lung	175.804	181.078	125.625	94.6467	166.743	1691.73	1847.81	1371.54	2173.52	1319.74	1621.05	2616.04	1401.62	2904.32
Brain	443.708	317.766	248.397	280.724	207.12	1671.33	2100.99	1788.06	1379.7	1802.31	1009.06	1269.82	1102.72	1085.91
Male	WT					Neu1ΔEx3					Neu1Cx3cr1ΔEx3
Kidney	210.595	197.902	312.816	350.777	298.563	1054.21	2090.43	701.561	952.524	1828.78	2236.01	2182.41	413.336	395.3	260.389
Liver	94.585	45.2458	85.9647	82.3529	79.7994	705.223	571.566	420.651	302.76	602.333	652.679	404.504	161.112	85.991	68.4306
Spleen	540.148	411.896	634.81	724.851	457.928	2421.93	2026.56	1568.61	1255.45	2486.78	1405.37	1184.43	559.387	1033.66	1003.31
Lung	155.14	64.5441	135.475	73.7267	79.1319	1392.78	1298.34	1572.19	957.843	1219.46	1155.01	578.515	119.957	106.929	149.611
Brain	281.185	142.709	253.802	174.948	170.946	1194.88	953.11	1315.96	1155.24	1349.05	998.052	1079.87	179.853	177.923	162.457

## Sheet: Figure 2E
Figure 1E
	WT female			Neu1ΔEx3 female			WT male			Neu1ΔEx3 male
Lyz2	10	4	3	64	52	60	1	2	2	68	63	61
Ctsb	11	10	9	36	31	35	8	9	13	39	35	40
Ctsd	9	8	8	28	24	29	6	6	11	39	28	42
Gns	0	0	0	16	14	18	0	0	0	13	16	18
Asah1	1	3	4	14	10	14	0	0	1	7	9	14
Glb1	0	1		10	12	9	1	0	0	12	8	7
Ctsa	0	0	0	12	9	12	0	0	0	14	12	12
Man2b1	0	0	0	9	11	13	0	0	1	7	8	19
Naga	0	0	0	6	6	8	0	0	1	10	7	12
Ctsa	5	2	4	6	8	5	2	0	0	10	8	10
Ifi30	0	0	0	9	10	7	0	0	0	11	10	12
Dpp7	0	0	1	10	8	8	0	0	0	9	11	14
Ctsc	0	0	0	8	6	4	0	0	0	10	4	15
Fuca2	0	0	0	9	5	3	0	0	0	4	6	7
Gaa	1	1	0	9	6	7	0	0	0	4	6	7

## Sheet: Figure 2F
Figure 2F
WT			Neu1ΔEx3
0.007	0.315	0.743	2.059	1.912	3.116

[truncated: 15 more sheets: Figure 3B, Figure 3C, Figure 4C, Figure 4D, Figure 5A, Figure 5B, Figure 5D, Figure 7A, Figure 7D, Figure 7G, Figure 7J, Figure 7K, Figure S4A, Figure S5C, Figure S5D]
